# Supplementary material for: Exercise Perceptions, Barriers, and Self-Efficacy Among Adults in Kuwait During the COVID-19 Pandemic
Source: Int J Environ Res Public Health. 2026 Apr 4;23(4):462. doi: 10.3390/ijerph23040462 (PMC13116150; doi:10.3390/ijerph23040462)
Supplement: Supplementary file 1 [file ijerph-23-00462-s001.zip]

Archive with 2 entries (2 files):
- S1.pdf
- s2.pdf
